# Supplementary material for: Self-aggregating long-acting injectable microcrystals
Source: Nat Chem Eng. 2025 Mar 24;2(3):209–19. doi: 10.1038/s44286-025-00194-x (PMC11932925; doi:10.1038/s44286-025-00194-x)
Supplement: Supplementary file 3 — Review of long-acting injectable contraceptives. [file 44286_2025_194_MOESM3_ESM.xlsx]

## Sheet: Supp. Table 1
Source	Reference	Date	Type	Polymer/Drug ratio (wt/wt)	Duration of release	Needle size	Drug concentration (mg/ml)	Polymer portion (wt%)	Polymer/Solvent or dispersion medium	Indications	API	Link		details
This work		2024	SLIM	0.0625	> 97 days	25 G	293	1.6	Polymer: PCL (50k) Solvent: Benzyl benzoate	Contraception	Levonorgestrel (LNG)			400 mg in 1 ml BB+PCL PCL in BB: 25 mg/ml BB density: 1.12 g/ml 400 mg LNG, 25 mg PCL, 1120 mg BB
This work		2024	SLIM	0	> 97 days	25 G* (injectability <64 N through 28 G needle was confirmed in vitro)	293	0	Polymer: None Solvent: Benzyl benzoate	Contraception	Levonorgestrel (LNG)			400 mg in 1 ml BB+PCL PCL in BB: 25 mg/ml BB density: 1.12 g/ml 400 mg LNG, 25 mg PCL, 1120 mg BB
Journal paper	Young et al.	2023	ISFI (phase inversion)	0.35	90 days	19 G	535.8	11.1732	Polymer: PLGA (50:50, 10k) Solvent: 1:1 NMP/DMSO	Prevention of HIV and pregnancy	Cabotegravir/Etonogestrel	https://www.sciencedirect.com/science/article/abs/pii/S0168365923006569?via%3Dihub		1:4 PLGA/(NMP+DMSO) 1:1 NMP:DMSO w/w 3.5:.45:1:4 CAB/ENG/PLGA/(NMP/DMSO) total density- 1.215
Journal paper	Tang et al.	2022	Microparticle suspension	0.3333	98 days	Not specified	N/A	25	Polymer: PLA Dispersion medium: sterile PBS with 3% (w/v) carboxymethyl cellulose	Contraception	Etonogestrel	https://www.sciencedirect.com/science/article/pii/S0168365921006702		Therefore, formulation c, which displayed relatively lower initial burst release (10% drug release on day 1), was selected for the further evaluation. 50% loading w/w,
Journal paper	Janagam et al.	2017	ISFI (phase inversion)	3.92	7 months	21-23 G	85	23.5 (PLA: 18.8%, PLGA 50:50: 4.7%)	Polymer: PLGA (50:50), PLA Solvent: NMP/TEC (triethyl citrate)	Contraception	LNG	https://onlinelibrary.wiley.com/doi/abs/10.1002/adbi.201700097		Given- formulations 64 and 96- formulation 64- 4.7% PLGA, 18.8% PLA, 6% LNG formulation 96- 24.4% polymer, 2.5% LNG
Journal paper	Zhang et al.	2013	ISFI (phase inversion)	1.05	3 months	21 G	Not specified	16.8	Polymer: 80:20 P(CL/DL-LA) Solvent: NMP	Contraception (male)	Testosterone undecanoate	https://www.tandfonline.com/doi/full/10.3109/03639045.2013.866140		*formulation D polymer to solvent 20:80-- drug load 16%-- 300 mg total were injected with 48 mg drug-- means mass of polymer + solvent is 252 mg-- 20% of 252 is 50.4 mg-- 50.4 mg/ 300 mg total is 16.8% polymer
Journal paper	Puthli and Vavia	2009	Microparticle suspension	5	28 days	22 G (intramuscular)	N/A	83.3	Polymer: PLGA Dispersion medum: saline	Contraception	LNG	https://link.springer.com/article/10.1208/s12249-009-9226-1		(batch LP 10) was selected to evaluate the therapeutic performance of the designed dosage form
Journal paper	Sun et al.	2008	Microparticle suspension	0.43	35 days	Not specified	N/A	30.1	Polymer: PLGA Dispersion medum: 0.5% CMC-Na and 0.05% Tween-80 solution	Contraception	Gestodene and ethinyl estradiol	https://www.sciencedirect.com/science/article/pii/S0168365908002277?casa_token=qS82HVngYjwAAAAA:ccda_FTnE6TOFUBSKmtjzF-aaRVFeELceka2dRTzLlB19Q3RXRt8nZ0_hJRXofuNMrMwSEYowfQ#aep-section-id40		Drug loading efficiency: GE (gestodene): 69.9 EE (Ethinyl estradiol): 60.5
Journal paper	Wang et al.	2005	Microparticle suspension	3.78	168 days	23 G (intramuscular)	N/A	79.09	Polymer: PLGA Dispersion medium: 0.9% saline solution containing 2% (w/w) sodium carboxymethylcellulose (CMC–Na) and 1% (w/w) Tween 20	Contraception	LNG	https://www.sciencedirect.com/science/article/pii/S0378517305004047?casa_token=-7diTnFVrUEAAAAA:oY3hVM7EKy_istHq1rD4r3zP6Pv8EkaNFQV9GWdwHE4Gj6shTZaVD1DMQRuYb2GuJNFVFyN8cVo		Method B loading efficiency: 20.91 (highest)
Journal paper	Dhanaraju et al.	2006	Microparticle suspension	5	15 weeks	18 G (intramuscular)	N/A	83.3	Polymer: PLGA Dispersion medium: physiological saline containing 0.1% Tween-80	Contraception	Ethinyl estradiol and LNG	https://www.sciencedirect.com/science/article/pii/S0010782406000680#aep-section-id29		LNG and EE from 1:5 and 1:10 (drug/polymer) PLG microspheres LNG 1:5 EE 1:10
FDA approved product /Under clinical trial	Manufacturer	Year of Approval	Type	Polymer/Drug ratio (wt/wt)	Duration of release	Needle size	Drug concentration (mg/ml)	Polymer portion (wt%)	Polymer/Solvent or dispersion medium	Indications	API	Link		details
Sayana press	Pfizer	2021	Particulate suspension	N/A	3 months	23 G	160	N/A	Polymer: N/A Dispersion medium: PEG 3350 aqueous solution	Prevention of pregnancy	Medroxyprogesterone acetate	https://www.sciencedirect.com/science/article/pii/S0010782414000134 https://injectsayanapress.org/faq/ https://labeling.pfizer.com/ShowLabeling.aspx?id=15149
Depo-provera 104	Pfizer	2016	Particulate suspension	N/A	3 months	26 G	160	N/A	Polymer: N/A Dispersion medium: PEG 3350 aqueous solution	Prevention of pregnancy	Medroxyprogesterone acetate	https://www.accessdata.fda.gov/drugsatfda_docs/label/2019/021583s016,%20s024,%20s029lbl.pdf
Depo-provera CI	Pfizer	2010	Particulate suspension	N/A	4 months	22 G	150	N/A	Polymer: N/A Dispersion medium: PEG 3350 aqueous solution	Prevention of pregnancy	Medroxyprogesterone acetate	https://www.accessdata.fda.gov/drugsatfda_docs/label/2010/020246s036lbl.pdf
