# Supplementary material for: Self-aggregating long-acting injectable microcrystals
Source: Nat Chem Eng. 2025 Mar 24;2(3):209–19. doi: 10.1038/s44286-025-00194-x (PMC11932925; doi:10.1038/s44286-025-00194-x)
Supplement: Supplementary file 4 — Review of long-acting injectables for various active pharmaceutical ingredients. [file 44286_2025_194_MOESM4_ESM.xlsx]

## Sheet: Supp. Table 2
Source	Reference	Date	Type	Polymer/Drug ratio (wt/wt)	Duration of release	Needle size	Drug concentration (mg/ml)	Polymer portion (wt%)	Polymer/Solvent or dispersion medium	Indications	API	Link		details
This work		2024	SLIM	0.0625	> 97 days	25 G	293	1.6	Polymer: PCL (50k) Solvent: Benzyl benzoate	Contraception	Levonorgestrel (LNG)			400 mg in 1 ml BB+PCL PCL in BB: 25 mg/ml BB density: 1.12 g/ml 400 mg LNG, 25 mg PCL, 1120 mg BB
This work		2024	SLIM	0	> 97 days	25 G* (injectability <64 N through 28 G needle was confirmed in vitro)	293	0	Polymer: None Solvent: Benzyl benzoate	Contraception	Levonorgestrel (LNG)			400 mg in 1 ml BB+PCL PCL in BB: 25 mg/ml BB density: 1.12 g/ml 400 mg LNG, 25 mg PCL, 1120 mg BB
Journal paper	Nakhla et al.	2024	Microparticle suspension	10	28 days	Not specified	3.33	N/A	Polymer: PLGA Dispersion medium: 1 mL of 1x Dulbecco’s phosphate-buffered saline (DPBS)	Cystic fibrosis treatment	Ivacaftor	https://www.sciencedirect.com/science/article/pii/S0378517323011158		Lead formulatio: F1 IVA: PLGA = 1: 10
Journal paper	Young et al.	2023	ISFI (phase inversion)	0.286	6-11 months	16-18 G	500	11.7	Polymer: PLGA (50:50, 10k) Solvent: NMP: DMSO (1:1, w/w)	HIV prophylaxis	Cabotegravir	https://www.nature.com/articles/s41467-023-36330-5		500 mg/ml CAB 1:4 PLGA (10k) : solvent Polymer : Drug = 1 : 3.5 For 1 ml formulation, 500 mg CAB, 142 mg PLGA (10k), 568 mg solvent Solvent = 1:1 (w/w) NMP: DMSO (density ~ 1 g/ml)
Journal paper	Wang et al.	2023	Microparticle suspension	9	42 days	19 G	N/A	90	Dispersion medium: aqeuous solution with 0.5% low viscosity carboxymethyl cellulose (CMC), 0.1% w/v Tween 80, and 5% d-mannitol	Syndromic obesity treatment	Setmelanotide	https://www.sciencedirect.com/science/article/pii/S0168365923006004#s0135		Note that the theoretical loading of peptide for all formulations was 10% w/w (i.e., 10 mg peptide/ {90 mg PLGA +10 mg peptide} x 100%). After formulation optimization, high-porosity PLGA microspheres, with the highest loading capacity and lowest initial burst release rate, were chosen as the ideal formulation for in vivo evaluation For the high, medium, and low porosity microspheres, 100 μl, 50 …
Journal paper	Zhao et al.	2023	ISFI	12	7 days	20 G	Not specified	55.8	Polymer: PLA Solvent: NMP (1:07 ratio)	Parkinson's Disease	Resagiline	https://link.springer.com/article/10.1007/s13346-022-01261-z		Lead formlation: F 15 Rasagiline: 63.5 mg PLA 202H: 762 mg NMP: 533 mg Al(OH)3: 7.6 mg
Journal paper	Rajadhyaksha et al.	2023	ISFI	25.21	14 days	23 G	Not specified	99.95	Polymer: chitosan, B-glycerophosphate, Hyaluronic acid	Broad chronic disease in need of protein therapeutics	Trastuzumab	https://pubmed.ncbi.nlm.nih.gov/36470345/		The final composition of the hydrogels injected were: (1) 2.5% CS and 20% B-GP, (2) 1% HA-VS and 10% Dex-SH, (3) 2% CS, 0.5% HA, and 15% B-GP CHA2- 20 mg/ mL chito, 100 mg/mL B-GP, 5 mg/mL HA, .0595 mg/ mL drug HD1- 10 mg/ mL HA + 100 mg/mL Dex= 110 mg/ mL polymer CHA2- .0595: 175 HD1- .109: 110
Journal paper	Wu et al.	2023	ISFI	16.62	20 days	20 G	Not specified	85.4	Polymer: soya phosphatidyl choline (SPC), glycoerol dioleate (GDO) Solvent: ethanol	Parkinson's Disease	Rotigotine	https://pubmed.ncbi.nlm.nih.gov/37875660/		3240 mg of SPC and 2160 mg of GDO in a bottle at a ratio of 3:2 (w/w), added 600 mg of 10 wt% anhydrous ethanol and 324.9 mg of rotigotine in the prescribed amount
Journal paper	Kim et al.	2022	Microparticle suspension	5	1 and 3 months	Not specified	N/A	56.25	Polymer: PLA Dispersion medium: diluent, consisting of 0.5% sodium carboxymethylcellulose, 5% D-mannitol, 0.1% polysorbate 80, and water	Hormonal disorders treatment	Leuprolide acetate	https://www.sciencedirect.com/science/article/pii/S0378517322004306#coi005		Lead formulation: IVL3008 LPA: PLA = 11.25:56.25
Journal paper	Kim et al.	2022	ISFI	2.08	4 months	19 G	202	14.1	Polymer: PLGA Solvent: DMSO, NMP	Tuberculosis treatment	Rifabutin	https://www.nature.com/articles/s41467-022-32043-3#Sec11		drug is 294 mg/ g- 1000-294= 706 mg of solvent and polymer, polymer is 20% of that- polymer wighs 141.2 mg - 294: 141.2
Journal paper	Choi et al.	2021	Microparticle suspension	9	1 month	Not specified	63.84	15	Polymer: PLGA 7525A Dispersion medium: .5% sodium carboxymethylcellulose, 5% mannitol, 0.1% polysorbate 80, and water	Alzheimer's disease inhibition	Donepezil	https://www.sciencedirect.com/science/article/pii/S0168365921005514		Lead formulation: TEST 21 see table
Journal paper	Zhai et al.	2020	Microparticle suspension	15	1 month	Not specified	6.78	93.75	Polymer: PLGA (50:50)	Treatment for type 2 diabetes	Glucagon-like peptide-1 receptor agonist exenatide	https://www.ncbi.nlm.nih.gov/pmc/articles/PMC7875555/
Journal paper	Benhabbour et al.	2019	ISFI (phase inversion)	3.69	120 days	19 G	100	30	Polymer: PLGA (50:50, 27k) Solvent: NMP	HIV treatment/prophylaxis	Dolutegravir	https://www.nature.com/articles/s41467-019-12141-5		100 mg/ml DTG 1:2(w/w) PLGA:solvent Density of 1:2 (w/w) PLGA/NMP = 1.106 g/ml For 1 ml formulation, 100 mg DTG, 369 mg PLGA, 737 mg NMP
Journal paper	Benhabbour et al.	2019	ISFI (phase inversion)	1.23	350 days	19 G	300	26.2	Polymer: PLGA (50:50, 27k) Solvent: NMP	HIV treatment/prophylaxis	MK-2048	https://www.nature.com/articles/s41467-019-12141-5		100 mg/ml MK-2048 1:2(w/w) PLGA:solvent Density of 1:2 (w/w) PLGA/NMP = 1.106 g/ml For 1 ml formulation, 300 mg MK-2048, 369 mg PLGA, 737 mg NMP
FDA approved product /Under clinical trial	Manufacturer	Year of Approval	Type	Polymer/Drug ratio (wt/wt)	Duration of release	Needle size	Drug concentration (mg/ml)	Polymer portion (wt%)	Polymer/Solvent or dispersion medium	Indications	API	Link		details	Link
Brixadi	Braeburn Inc	2023	ISFI	Not specified	1 month	23 G	356 mg/mL (monthly)	Not specified	Not specified	Opiod use treatment	Buprenorphine	https://www.accessdata.fda.gov/drugsatfda_docs/label/2023/210136Orig1s000lbl.pdf		availible as weekly and monthly : N-methyl pyrrolidine and soybean phosphatidylcholine/glycerol dioleate.
Sublocade	Curia Global	2021	ISFI	1.78	1 month	19 G	200 mg/mL (highest dose)	32	Polymer: PLGA Solvent: NMP	Substance Use Disorder	Buprenorphine	FDA Label Review Paper		The recommended dose of SUBLOCADE is two monthly initial doses of 300 mg followed by 100 mg monthly maintenance doses	https://www.accessdata.fda.gov/drugsatfda_docs/label/2021/209819s017s018lbl.pdf
Camcevi	Foresee Pharmaceuticals	2021	Microparticle suspension	4.38	6 months	18 G	Not specified	50	Polymer: PLA Solvent: NMP	Prostatic Cancer	Leuprolide	FDA Label
Fensolvi	Tolmar	2020	ISFI	3.67	6 months	18 G	120 mg/mL	44	Polymer: PLG	Precocious Puberty	Leuprolide acetate	FDA Label Review Paper		atrigel system	https://www.accessdata.fda.gov/drugsatfda_docs/label/2020/213150s000lbl.pdf
Bydureon	AstraZeneca	2018	Microparticle suspension	18.6	7 days	23 G	3.08 mg/mL	93	Polymer: PLGA	Type 2 Diabetes mellitus	Exenatide	Review Paper FDA Label AstraZeneca Info		BYDUREON is a white to off-white powder that is available in a dosage strength of 2 mg exenatide per vial or per pen. Exenatide is incorporated in an extended-release microsphere formulation containing the 50:50 poly(D,L-lactide-co-glycolide) polymer (37.2 mg per dose) along with sucrose (0.8 mg per dose). The powder must be suspended in the diluent prior to injection The diluent for the BYDUREON…	https://www.accessdata.fda.gov/drugsatfda_docs/label/2018/022200s026lbl.pdf
Perseris	Indivior	2018	ISFI	2.53	1 month	18 G	150 mg/mL (highest dose)	38	Polymer: PLGH, Solvent: NMP	Schizophrenia	Risperidone	FDA label Review Paper			https://www.accessdata.fda.gov/drugsatfda_docs/label/2018/210655s000lbl.pdf
Eligard	Tolmar	2016	ISFI	3.67	6 months	18 G	120 mg/mL (highest dose)	44	Polymer: PLG Solvent: NMP	Prostatic cancer	Leuprolide acetate	FDA label			https://www.accessdata.fda.gov/drugsatfda_docs/label/2016/021343s033,021379s033,021488s030,021731s029lbl.pdf	NMP- 165 mg/ dose	free base- 42 mg/ dose
Somatropin Biopartners	Biopartners and LG Life Sciences	2016	Microparticle suspension	Not specified	1 week	26 G	10 mg/mL (highest dose)	Not specified	Not specified	GH Deficiency, Turner Syndrome	Somatropin	FDA Label		4 different preloaded pens available with different concentrations of drug and dilutions, depending on therapeutic application
Sustol	Heron Therapeutics	2016	ISFI	49	1 week	18 G	25 mg/mL	98	Polymer: tri(ethylene glycol) poly (orthoester) (TEG-POE) and polyethylene glycol monomethyl ether	Vomiting from Chemotherapy	Granisetron	FDA Label		10mg in 0.4mL
Nutropin	Genentech	2014	Microparticle suspension	Not specified	4-5 weeks	29G, 30G, 31 G all compatible	10 mg/mL (highest dose)	Not specified	Not specified	GH Deficiency	Somatropin	FDA Label		Available in pen cartidge and NuSpin forms of different concentrations, dosage varies on therapeutic application
