# Supplementary material for: Self-aggregating long-acting injectable microcrystals
Source: Nat Chem Eng. 2025 Mar 24;2(3):209–19. doi: 10.1038/s44286-025-00194-x (PMC11932925; doi:10.1038/s44286-025-00194-x)
Supplement: Supplementary file 6 — Image analysis of depot compaction. [file 44286_2025_194_MOESM6_ESM.xlsx]

## Sheet: Fig. 2G
Time (Days)	Contact Angle (°)	Contact Radius (mm)
0	147.4	1.08
1	150.9	0.445
2	151.8	0.315
3	143.2	0.285
4	139.3	0.295
