# Supplementary material for: Self-aggregating long-acting injectable microcrystals
Source: Nat Chem Eng. 2025 Mar 24;2(3):209–19. doi: 10.1038/s44286-025-00194-x (PMC11932925; doi:10.1038/s44286-025-00194-x)
Supplement: Supplementary file 7 — Rheology and mechanical test (compression, injection force). [file 44286_2025_194_MOESM7_ESM.xlsx]

## Sheet: Fig. 4A
	Storage modulus (Pa)
Frequency (rad/s)	D0	D1	D2	D3	D5	D7
10.0001	242.069	880.177	1357.91	8265.91	2382180	10000000
6.30957	208.838	763.949	1248.56	7937.15	2268400	8972340
3.98105	205.255	780.477	1137.88	8063.62	2259710	9287590
2.51189	180.813	750.381	1071.82	7311.21	2183140	8895920
1.5849	161.023	644.9	971.697	7167.14	2130220	8727420
1	134.74	502.507	655.339	7212.48	2026800	8464460
0.630957	121.357	529.938	757.808	6182.5	1923100	7995200
0.398107	95.8114	465.746	567.582	7102.32	1812690	7712140
0.251189	83.2117	410.834	621.156	6642.66	1618900	7331460
0.15849	69.1535	347.813	348.187	6120.02	1434560	6830500
0.1	48.6618	309.413	399.283	4123.7	1187020	6411110

## Sheet: Fig. 4B
	Tan delta (—)
Frequency (rad/s)	D0	D1	D2	D3	D5	D7
10.0001	0.501027	0.636532	0.666241	0.634119	0.688274	0.454925
6.30957	0.517341	0.685353	0.673888	0.69451	0.69511	0.482601
3.98105	0.530633	0.729234	0.662646	0.671048	0.70866	0.489567
2.51189	0.551439	0.725969	0.694496	0.76696	0.736084	0.511975
1.5849	0.615031	0.75528	0.717587	0.794237	0.768353	0.531885
1	0.673203	0.876554	0.779319	0.790632	0.832221	0.560362
0.630957	0.633671	0.891606	0.820936	0.868031	0.911319	0.597278
0.398107	0.726949	0.935049	0.98366	0.898997	1.01244	0.635243
0.251189	0.808799	1.04226	0.799384	0.908895	1.15463	0.66398
0.15849	0.728889	1.13384	1.40865	1.03022	1.31003	0.712972
0.1	1.32414	1.27257	1.15023	1.23173	1.52629	0.762973

## Sheet: Fig. 4C
	Storage modulus (Pa)
Frequency (rad/s)	D0	D1	D2	D3	D5	D7
10.0001	698.724	1267.31	4591.2	9099470	17800000	18000000
6.30957	601.961	1122.59	4680.24	8795550	17700000	17500000
3.98105	514.667	952.914	4050.4	8613300	17500000	17200000
2.51189	412.902	914.816	3864.94	8214360	17200000	16700000
1.5849	375.198	883.949	3671.84	7752010	16600000	16200000
1	345.058	719.765	3009.09	7125320	15700000	15600000
0.630957	260.042	673.948	2925.39	6397720	14700000	15000000
0.398107	247.376	504.992	2801.41	5779920	13600000	14300000
0.251189	194.54	462.162	2457.26	4959820	12400000	13100000
0.15849	160.173	443.508	2156.86	4233540	11200000	12100000
0.1	112.898	389.927	1911.68	3442380	10000000	10900000

## Sheet: Fig. 4D
	Tan delta (—)
Frequency (rad/s)	D0	D1	D2	D3	D5	D7
10.0001	0.699782	0.777929	0.8802	0.499068	0.320975	0.252888
6.30957	0.728536	0.831124	0.862744	0.537736	0.345616	0.266011
3.98105	0.775104	0.873764	0.907242	0.578452	0.374011	0.281251
2.51189	0.870183	0.894458	0.894664	0.629612	0.407018	0.300111
1.5849	0.915647	0.885368	0.936191	0.687655	0.446519	0.322683
1	0.8738	1.06479	1.00446	0.754326	0.491237	0.350648
0.630957	0.905351	1.12081	0.999245	0.825379	0.535854	0.383514
0.398107	0.985638	1.18208	1.00226	0.880505	0.577659	0.421891
0.251189	1.08263	1.3754	1.02525	0.952989	0.616509	0.47921
0.15849	1.19251	1.26902	1.12519	1.01513	0.651225	0.525239
0.1	1.27021	1.33839	1.24021	1.10043	0.684994	0.575049

## Sheet: Fig. 4E
LNG + BB alone		+ 0.65 wt.% PCL		+ 1.62 wt.% PCL		+ 4.70 wt.% PCL
Displacement (μm)	Axial Force (N)	Displacement (μm)	Axial Force (N)	Displacement (μm)	Axial Force (N)	Displacement (μm)	Axial Force (N)
0	0.00259	0	0.00274	0	0.00362	0	0.003
34.84	0.00529	34.9	0.0165104	35.64	0.00888	35.66	0.00561
70.34	0.00919	71.64	0.0602428	71.94	0.088893	70.21	0.104148
106.73	0.0127035	106.82	0.160571	106.82	0.290418	105.87	0.238929
141.37	0.0160618	142.16	0.351657	143.38	0.416054	140.75	0.286871
177.67	0.0220974	177.98	0.226303	178.22	0.36234	177.55	0.263907
212.51	0.0238368	212.84	0.196332	214.88	0.380948	212.37	0.276581
248.71	0.0250155	249.28	0.251047	248.8	0.413559	248.2	0.302355
283.51	0.0027	284.14	0.376036	283.07	0.445148	283.66	0.349238
319.35	0.00306	320.58	0.372337	319.79	0.466037	318.58	0.377002
355.45	0.00829	355.52	0.543605	354.73	0.466588	355.12	0.398781
390.41	0.0113255	390.381	0.52373	391.095	0.548285	389.92	0.419455
426.23	0.0241482	426.441	0.563854	425.996	0.491078	425.78	0.451719
461.089	0.0128735	461.382	0.625915	461.716	0.521675	460.54	0.483395
497.669	0.0202131	497.742	0.716422	497.336	0.641303	495.62	0.593772
532.27	0.0283442	532.839	0.703909	532.135	0.648357	532.22	0.676071
568.43	0.0416476	568.157	0.705654	569.075	0.679864	567.13	0.679858
604.009	0.0520274	604.677	0.756003	603.955	0.737495	602.85	0.768964
638.946	0.0517096	638.78	0.650722	639.616	0.665025	637.19	0.859157
675.368	0.0520964	675.782	0.589212	674.797	0.592614	672.556	0.792744
710.21	0.0691329	710.521	0.584572	710.717	0.492606	709.077	0.800872
746.229	0.0551073	746.84	0.515127	746.718	0.443202	743.197	0.816961
781.548	0.0671417	781.663	0.493322	780.72	0.441761	780.198	0.827654
816.629	0.0777462	817.104	0.470325	817.502	0.453342	815.018	0.852714
853.248	0.0683445	853.285	0.451547	852.342	0.470496	850.538	0.8531
887.548	0.0784297	887.485	0.515151	888.744	0.520015	886.577	0.868549
923.868	0.094141	924.165	0.569902	923.605	0.571893	921.538	0.874471
958.847	0.098666	958.985	0.700921	958.985	0.644588	957.718	0.912956
995.165	0.11347	995.184	0.84404	995.143	0.67572	992.538	0.959867
1030.2	0.131542	1030.32	0.994492	1029.92	0.77159	1028.58	0.96406
1064.96	0.121974	1065.42	1.11827	1066.18	0.901693	1063.38	0.988425
1101.79	0.123914	1101.82	1.28714	1100.92	1.12574	1099.66	0.99359
1136.69	0.149355	1136.7	1.68482	1136.12	1.40634	1134.7	1.03431
1173.17	0.172434	1173.47	2.02696	1172.24	1.93531	1169.88	1.09705
1207.54	0.207829	1208.25	2.68761	1207.24	2.35305	1206.22	1.23323
1243.56	0.253034	1244.18	3.8649	1243.75	3.35546	1241.06	1.37123
1279.32	0.324334	1280.17	5.47209	1278.58	5.31766	1277.91	1.57938
1314.08	0.379626					1312.65	1.73364
1351.12	0.589376					1347.85	2.04841
1385.07	0.88317					1384.02	2.45351
1421.43	1.93099					1418.94	3.21229
						1455.49	3.88363
						1490.32	5.4947

## Sheet: Fig. 4F
	LNG/BB		LNG/BB+PCL (25)
Needle gauge (G)	Mean (N)	SD	Mean (N)	SD
23	8.8532	0.3437	24.3581	0.54453
25	14.2895	0.11199	42.4329	0.32327
27	26.1513	0.49106	83.3945	1.26883
28	42.0181	0.80913
30	61.8338	0.6236
