# Supplementary material for: Self-aggregating long-acting injectable microcrystals
Source: Nat Chem Eng. 2025 Mar 24;2(3):209–19. doi: 10.1038/s44286-025-00194-x (PMC11932925; doi:10.1038/s44286-025-00194-x)
Supplement: Supplementary file 8 — Pharmacokinetics data. [file 44286_2025_194_MOESM8_ESM.xlsx]

## Sheet: Fig. 4A
	LNG+PBS		LNG+BB		LNG+BB+PCL
Days	Mean (ng/ml)	SD	Mean (ng/ml)	SD	Mean (ng/ml)	SD
0	15.9333	1.61658	26.95	8.01852	16.4667	4.27239
1	9.18	3.51858	47.1	31.8633	12.8	1.32288
2	9.21667	1.51038	22.75	6.96683	11.5333	0.665833
5	40.8	18.0158	12.9525	6.18576	7.24333	2.3014
12	62.4	21.0445	40.175	17.9322	11.9667	3.05996
19			17.2	2.54558	5.565	0.643467
26	48.233	12.474	20.4575	11.087	6.16	0.81431
33	54.8667	7.04935	22.8333	9.21376	7.02	4.91189
47	20.4333	4.56107	9	4.00096	1.88367	1.02708
54	26.0433	5.09811	8.92187	4.3607	3.42749	0.59128
61	19.6514	1.42868	7.04301	3.13904	2.6149	0.8235
68	14.3078	0.6518	7.00043	3.12406	2.82811	0.36432
82	41.4332	4.60488	15.5467	10.0068	12.6237	2.67727
90	18.8921	9.43871	12.5779	3.19574	4.77548	1.3125
97	40.3814	39.0838	10.4206	2.80706	5.41911	2.36074

## Sheet: Fig. 4B
	LNG+PBS		LNG+BB		LNG+BB+PCL
Days	Mean (ng/ml)	SD	Mean (ng/ml)	SD	Mean (ng/ml)	SD
0	15.9333	1.61658	26.95	8.01852	16.4667	4.27239
1	9.18	3.51858	47.1	31.8633	12.8	1.32288
2	9.21667	1.51038	22.75	6.96683	11.5333	0.665833
5	40.8	18.0158	12.9525	6.18576	7.24333	2.3014
12	62.4	21.0445	40.175	17.9322	11.9667	3.05996
